# Supplementary material for: Magnetically Recoverable ICT-Functionalized Fe3O4 Nanoparticles for Efficient Horseradish Peroxidase Immobilization
Source: Molecules. 2026 Jan 2;31(1):178. doi: 10.3390/molecules31010178 (PMC12787986; doi:10.3390/molecules31010178)
Supplement: Supplementary file 1 [file molecules-31-00178-s001.zip]

Archive with 1 entries (1 files):
- molecules-4050478-supplementary.pdf
